# Supplementary material for: Complete Chloroplast Genomes and Comparative Analysis of Sequences Evolution among Seven Aristolochia (Aristolochiaceae) Medicinal Species
Source: Int J Mol Sci. 2019 Feb 28;20(5):1045. doi: 10.3390/ijms20051045 (PMC6429227; doi:10.3390/ijms20051045)
Supplement: Supplementary file 1 [file ijms-20-01045-s001.zip]

Archive with 8 entries (7 files):
- Supplementary files/
- Supplementary files/S7. The ML tree based on the whole CDS region was used to determine the phylogenetic relationships of seven species within Piperales.new
- Supplementary files/Table S1. Base composition in the CDS regions of Aristolochia.xlsx
- Supplementary files/Table S2. Codon usage within the chloroplast genomes of seven species.xlsx
- Supplementary files/Table S3. Likelihood ratio test (LRT) of the variable w ratio under different models.xlsx
- Supplementary files/Table S4. Repeat sequences in ten chloroplast genomes.xlsx
- Supplementary files/Table S5. Types and amounts of SSRs in the ten chloroplast genomes.xlsx
- Supplementary files/Table S6. Taxonomic and accession information for samples used in the study.xlsx
