# Supplementary material for: Complete Chloroplast Genomes and Comparative Analysis of Sequences Evolution among Seven Aristolochia (Aristolochiaceae) Medicinal Species
Source: Int J Mol Sci. 2019 Feb 28;20(5):1045. doi: 10.3390/ijms20051045 (PMC6429227; doi:10.3390/ijms20051045)
Supplement: Supplementary file 1 [file ijms-20-01045-s001.zip › Supplementary files/S7. The ML tree based on the whole CDS region was used to determine the phylogenetic relationships of seven species within Piperales.new]

(((((((A. kunmingensis:1.0,A. moupiensis:1.0):1.0,(A. mollissima:1.0,A. kaempferi:1.0):1.0):1.0,A. macrophylla:3.0):1.0,(((A. contorta:1.0,A. debilis:1.0):1.0,A. tubiflora:2.0):1.0,A. tagala:3.0):1.0):1.0,(P. cenocladum:1.0,P. auritum:1.0):4.0):1.0,S. henryi:6.0):1.0,As. canadense:7.0,As. delavayi:7.0);
