# Supplementary material for: Complete Chloroplast Genomes and Comparative Analysis of Sequences Evolution among Seven Aristolochia (Aristolochiaceae) Medicinal Species
Source: Int J Mol Sci. 2019 Feb 28;20(5):1045. doi: 10.3390/ijms20051045 (PMC6429227; doi:10.3390/ijms20051045)
Supplement: Supplementary file 1 [file ijms-20-01045-s001.zip › Supplementary files/Table S1. Base composition in the CDS regions of Aristolochia.xlsx]

## Sheet: T S1
Table S1. Base composition in the CDS regions of Aristolochia.
species	cds					1st position					2nd position					3rd position
	T(U)(%)	C(%)	A(%)	G(%)	CG(%)	T(U)(%)	C(%)	A(%)	G(%)	CG(%)	T(U)(%)	C(%)	A(%)	G(%)	CG(%)	T(U)(%)	C(%)	A(%)	G(%)	CG(%)
A. kaempferi	30.7459	18.3102	30.1019	20.842	39.1522	23.4345	19.0552	30.3254	27.1849	46.2401	32.1097	20.5667	29.1094	18.2142	38.7809	36.6936	15.3086	30.8709	17.1269	32.4355
A. kunmingensis	30.7545	18.3048	30.0835	20.8572	39.162	23.4563	19.0061	30.3438	27.1938	46.1999	32.0572	20.6588	29.0436	18.2404	38.8992	36.7499	15.2496	30.8631	17.1373	32.3869
A. macrophylla	30.7586	18.3187	30.0647	20.858	39.1767	23.4491	19.0771	30.2897	27.1841	46.2612	32.0871	20.59	29.0915	18.2315	38.8215	36.7397	15.2889	30.813	17.1583	32.4473
A. mollissima	30.7347	18.317	30.1071	20.8412	39.1583	23.4412	19.0621	30.3318	27.1649	46.227	32.1047	20.566	29.1121	18.2173	38.7832	36.6581	15.3231	30.8773	17.1415	32.4646
A. moupinensis	30.7011	18.3142	30.1144	20.8703	39.1845	23.4124	19.0736	30.3188	27.1952	46.2687	32.0026	20.5783	29.1456	18.2736	38.8519	36.6881	15.2908	30.8788	17.1422	32.4331
A. tagala	30.8938	18.153	30.2181	20.735	38.888	23.5512	18.8211	30.5146	27.1131	45.9342	32.1906	20.4894	29.1975	18.1225	38.6119	36.9398	15.1485	30.9422	16.9695	32.118
A. tubiflora	30.8595	18.1713	30.2516	20.7176	38.8889	23.573	18.8225	30.5288	27.0757	45.8982	32.1047	20.551	29.2239	18.1204	38.6714	36.9009	15.1404	31.002	16.9567	32.0971
