# Supplementary material for: Complete Chloroplast Genomes and Comparative Analysis of Sequences Evolution among Seven Aristolochia (Aristolochiaceae) Medicinal Species
Source: Int J Mol Sci. 2019 Feb 28;20(5):1045. doi: 10.3390/ijms20051045 (PMC6429227; doi:10.3390/ijms20051045)
Supplement: Supplementary file 1 [file ijms-20-01045-s001.zip › Supplementary files/Table S2. Codon usage within the chloroplast genomes of seven species.xlsx]

## Sheet: T S2
Table S2. Codon usage within the chloroplast genomes of seven species.
Amino acid	Codon	RSCU							NO							tRNA
		A.tagala	A. tubiflora	A. moupinensis	A. kunmingensis	A. kaempferi	A. macrophylla	A. mollissima	A.tagala	A. tubiflora	A. moupinensis	A. kunmingensis	A. kaempferi	A. macrophylla	A. mollissima
Phe	UUU	1.19	1.21	1.19	1.2	1.19	1.19	1.19	858	869	844	859	852	855	852
Phe	UUC	0.81	0.79	0.81	0.8	0.81	0.81	0.81	578	572	577	577	579	578	580	trnF-GAA
Leu	UUA	1.79	1.81	1.77	1.76	1.77	1.77	1.77	815	825	813	813	818	817	818	trnL-UAA
Leu	UUG	1.25	1.24	1.25	1.25	1.23	1.23	1.23	570	567	572	575	571	570	570	trnL-CAA
Leu	CUU	1.24	1.24	1.25	1.26	1.25	1.25	1.25	563	568	572	579	577	575	578
Leu	CUC	0.47	0.47	0.48	0.48	0.49	0.5	0.48	216	215	222	223	226	229	224
Leu	CUA	0.83	0.81	0.82	0.82	0.82	0.82	0.82	377	368	374	377	377	379	379	trnL-UAG
Leu	CUG	0.43	0.43	0.44	0.44	0.45	0.43	0.45	194	196	200	201	206	200	206
Ile	AUU	1.43	1.44	1.43	1.42	1.43	1.43	1.43	1058	1062	1051	1054	1060	1062	1058
Ile	AUC	0.64	0.64	0.65	0.65	0.65	0.65	0.65	476	471	481	482	483	481	483	trnI-GAU
Ile	AUA	0.92	0.93	0.92	0.93	0.92	0.92	0.92	680	685	677	686	685	685	685	trnI-CAU
Met	AUG	1	1	1	1	1	1	1	620	624	620	629	631	626	631	trn(f)M-CAU
Val	GUU	1.42	1.44	1.42	1.42	1.42	1.43	1.42	500	507	495	497	501	504	502
Val	GUC	0.49	0.49	0.48	0.49	0.5	0.5	0.5	174	174	168	172	176	176	175	trnV-GAC
Val	GUA	1.44	1.42	1.41	1.4	1.4	1.37	1.4	506	501	492	489	495	480	494	trnV-UAC
Val	GUG	0.65	0.65	0.7	0.7	0.68	0.7	0.68	229	228	243	244	239	245	240
Ser	UCU	1.54	1.51	1.5	1.51	1.51	1.53	1.5	533	516	516	524	522	527	519
Ser	UCC	1.08	1.1	1.13	1.13	1.13	1.12	1.13	374	376	387	392	390	387	391	trnS-GGA
Ser	UCA	1.21	1.23	1.22	1.21	1.21	1.22	1.22	417	420	418	420	419	421	420	trnS-UGA
Ser	UCG	0.58	0.58	0.59	0.6	0.6	0.59	0.6	202	199	203	208	207	205	207
Ser	AGU	1.21	1.22	1.19	1.17	1.18	1.17	1.18	418	417	409	404	408	404	409
Ser	AGC	0.38	0.38	0.37	0.38	0.36	0.37	0.36	132	129	127	130	126	126	126	trnS-GCU
Pro	CCU	1.5	1.5	1.52	1.52	1.5	1.49	1.5	411	409	427	427	422	421	422
Pro	CCC	0.89	0.88	0.9	0.89	0.9	0.9	0.9	244	239	252	252	254	253	252
Pro	CCA	1.11	1.11	1.07	1.09	1.09	1.08	1.09	304	302	301	306	307	305	307	trnP-UGG
Pro	CCG	0.49	0.51	0.51	0.5	0.5	0.53	0.51	135	140	142	142	141	149	142
Thr	ACU	1.58	1.56	1.53	1.53	1.53	1.53	1.52	530	523	509	517	512	509	511
Thr	ACC	0.78	0.78	0.79	0.79	0.8	0.79	0.81	261	261	264	266	268	262	271	trnT-GGU
Thr	ACA	1.2	1.18	1.2	1.19	1.19	1.2	1.19	400	397	399	403	398	399	401	trnT-UGU
Thr	ACG	0.44	0.48	0.49	0.49	0.49	0.49	0.48	147	161	162	165	163	164	163
Ala	GCU	1.79	1.79	1.74	1.74	1.75	1.74	1.75	639	637	617	620	623	621	621
Ala	GCC	0.61	0.63	0.65	0.65	0.64	0.65	0.64	218	223	231	231	227	231	228
Ala	GCA	1.1	1.09	1.11	1.12	1.12	1.11	1.12	394	388	395	400	400	398	399
Ala	GCG	0.5	0.49	0.5	0.5	0.49	0.5	0.49	177	176	179	177	176	178	175	trnA-UGC
Tyr	UAU	1.55	1.54	1.55	1.56	1.55	1.55	1.55	742	737	747	748	749	744	751
Tyr	UAC	0.45	0.46	0.45	0.44	0.45	0.45	0.45	218	218	215	212	216	215	217	trnY-GUA
Stp	UAA	1.45	1.35	1.52	1.57	1.5	1.47	1.48	44	41	45	46	46	45	45
Stp	UAG	0.79	0.89	0.74	0.68	0.72	0.75	0.73	24	27	22	20	22	23	22
Stp	UGA	0.76	0.76	0.74	0.75	0.78	0.78	0.79	23	23	22	22	24	24	24
His	CAU	1.49	1.5	1.47	1.48	1.48	1.49	1.48	481	492	485	487	489	494	489
His	CAC	0.51	0.5	0.53	0.52	0.52	0.51	0.52	163	162	174	169	172	170	173	trnH-GUG
Gln	CAA	1.45	1.45	1.46	1.46	1.46	1.45	1.46	673	672	666	663	667	662	667	trnQ-UUG
Gln	CAG	0.55	0.55	0.54	0.54	0.54	0.55	0.54	253	253	249	244	247	250	247
Asn	AAU	1.52	1.51	1.53	1.53	1.53	1.53	1.53	933	922	934	938	936	941	935
Asn	AAC	0.48	0.49	0.47	0.47	0.47	0.47	0.47	296	300	287	286	287	287	287	trnN-GUU
Lys	AAA	1.44	1.45	1.43	1.43	1.43	1.43	1.43	982	989	956	960	966	964	964	trnK-UUU
Lys	AAG	0.56	0.55	0.57	0.57	0.57	0.57	0.57	382	373	379	386	384	381	385
Asp	GAU	1.58	1.57	1.58	1.58	1.57	1.57	1.57	868	873	884	886	889	881	887
Asp	GAC	0.42	0.43	0.42	0.42	0.43	0.43	0.43	234	236	236	238	240	239	240	trnD-GUC
Glu	GAA	1.42	1.42	1.4	1.4	1.41	1.4	1.41	970	959	963	968	968	964	969	trnE-UUC
Glu	GAG	0.58	0.58	0.6	0.6	0.59	0.6	0.59	396	394	409	411	406	412	407
Cys	UGU	1.5	1.5	1.47	1.48	1.47	1.47	1.47	234	239	227	232	229	228	228
Cys	UGC	0.5	0.5	0.53	0.52	0.53	0.53	0.53	79	80	81	81	83	83	83	trnC-GCA
Trp	UGG	1	1	1	1	1	1	1	467	460	457	459	459	462	461	trnW-CCA
Arg	CGU	1.23	1.24	1.2	1.2	1.2	1.21	1.2	328	328	329	329	328	330	328	trnR-ACG
Arg	CGC	0.46	0.46	0.45	0.45	0.46	0.46	0.46	124	121	124	124	126	127	126
Arg	CGA	1.29	1.28	1.33	1.34	1.32	1.32	1.32	344	341	364	366	362	361	362
Arg	CGG	0.46	0.47	0.46	0.46	0.47	0.46	0.47	123	124	126	125	129	126	130
Arg	AGA	1.85	1.83	1.84	1.84	1.82	1.82	1.82	495	486	505	504	498	499	499	trnR-UCU
Arg	AGG	0.71	0.73	0.72	0.71	0.73	0.72	0.73	191	193	199	195	200	198	199
Gly	GGU	1.28	1.28	1.28	1.29	1.28	1.29	1.28	575	577	585	594	589	593	587
Gly	GGC	0.4	0.42	0.41	0.41	0.41	0.41	0.41	181	191	188	188	188	188	189	trnG-GCC
Gly	GGA	1.57	1.57	1.57	1.56	1.57	1.57	1.57	701	708	716	719	719	723	718	trnG-UCC
Gly	GGG	0.75	0.73	0.74	0.74	0.74	0.73	0.74	334	330	338	340	340	336	340
