# Supplementary material for: Complete Chloroplast Genomes and Comparative Analysis of Sequences Evolution among Seven Aristolochia (Aristolochiaceae) Medicinal Species
Source: Int J Mol Sci. 2019 Feb 28;20(5):1045. doi: 10.3390/ijms20051045 (PMC6429227; doi:10.3390/ijms20051045)
Supplement: Supplementary file 1 [file ijms-20-01045-s001.zip › Supplementary files/Table S3. Likelihood ratio test (LRT) of the variable w ratio under different models.xlsx]

## Sheet: T S3
Table S3. Likelihood ratio test (LRT) of the variable w ratio under different models.
gene	model	l	np	Estimates of parameters	W
rpl20	1	-970.493	14	p: 0.54587 0.45413	w: 0.00000 1.00000
	2	-962.479	16	p: 0.52683 0.34303 0.13014	w: 0.00000 1.00000 4.87623
	7	-970.71	14	p = 0.00500 q = 0.00501
	8	-962.48	16	p0 = 0.87197 p = 0.00505 q = 0.00766 (p1 = 0.12803)	w = 4.92680
rps12	1	-687.312	14	p: 0.79223 0.20777	w: 0.00000 1.00000
	2	-683.302	16	p: 0.92525 0.00000 0.07475	w: 0.03641 1.00000 5.93794
	7	-687.317	14	p = 0.00500 q = 0.02023
	8	-683.302	16	p0 = 0.92526 p = 3.78710 q = 99.00000 (p1 = 0.07474)	w = 5.93775
rps18	1	-693.027	14	p: 0.65774 0.34226	w: 0.00000 1.00000
	2	-689.125	16	p: 0.77963 0.00000 0.22037	w: 0.00000 1.00000 3.11957
	7	-693.164	14	p = 0.00500 q = 0.01169
	8	-689.125	16	p0 = 0.77963 p = 0.00500 q = 2.17464 (p1 = 0.22037)	w = 3.11956
ycf1	1	-15080.9	14	p: 0.36786 0.63214	w: 0.00576 1.00000
	2	-15070.6	16	p: 0.43858 0.51594 0.04548	w: 0.11936 1.00000 3.97363
	7	-15081.2	14	p = 0.02991 q = 0.01736
	8	-15070.6	16	p0 = 0.94689 p = 0.24698 q = 0.17911 (p1 = 0.05311)	w = 3.77147
ycf2	1	-12067.2	14	p: 0.18097 0.81903	w: 0.00000 1.00000
	2	-12059	16	p: 0.97173 0.00011 0.02817	w: 0.79044 1.00000 9.57618
	7	-12067.2	14	p = 0.02045 q = 0.00500
	8	-12059	16	p0 = 0.97231 p = 99.00000 q = 25.72919 (p1 = 0.02769)	w = 9.67352
