# Supplementary material for: Complete Chloroplast Genomes and Comparative Analysis of Sequences Evolution among Seven Aristolochia (Aristolochiaceae) Medicinal Species
Source: Int J Mol Sci. 2019 Feb 28;20(5):1045. doi: 10.3390/ijms20051045 (PMC6429227; doi:10.3390/ijms20051045)
Supplement: Supplementary file 1 [file ijms-20-01045-s001.zip › Supplementary files/Table S4. Repeat sequences in ten chloroplast genomes.xlsx]

## Sheet: T S4
Table S4. Repeat sequences in ten chloroplast genomes.
Taxon	Directions	30-39	40-49
A. tagala	F	15	1
	P	13	0
	R	11	1
	C	4	0
A. tubiflora	F	16	0
	P	14	1
	R	4	2
	C	1	0
A. moupinensis	F	16	1
	P	12	0
	R	12	1
	C	2	0
A. kunmingensis	F	21	3
	P	19	2
	R	11	1
	C	6	0
A. mollissima	F	16	3
	P	13	2
	R	9	0
	C	2	0
A. macrophylla	F	21	4
	P	22	4
	R	20	1
	C	8	0
A. kaempferi	F	14	3
	P	15	2
	R	10	0
	C	4	0
S. henryi	F	8	1
	P	7	0
	R	0	0
	C	0	0
P. auritum	F	4	2
	P	3	4
	R	0	0
	C	0	0
D. granadensis	F	0	5
	P	0	5
	R	0	0
	C	0	0
