# Supplementary material for: Complete Chloroplast Genomes and Comparative Analysis of Sequences Evolution among Seven Aristolochia (Aristolochiaceae) Medicinal Species
Source: Int J Mol Sci. 2019 Feb 28;20(5):1045. doi: 10.3390/ijms20051045 (PMC6429227; doi:10.3390/ijms20051045)
Supplement: Supplementary file 1 [file ijms-20-01045-s001.zip › Supplementary files/Table S5. Types and amounts of SSRs in the ten chloroplast genomes.xlsx]

## Sheet: T S5
Table S5. Types and amounts of SSRs in the ten chloroplast genomes.
SSR Type	Repeat unit	Amount										Ratio
		A.tagala	A. tubiflora	A. moupinensis	A. kunmingensis	A. macrophylla	A. mollissima	A. kaempferi	S. henryi	P. auritum	D. granadensis	A.tagala	A. tubiflora	A. moupinensis	A. kunmingensis	A. macrophylla	A. kaempferi	A. mollissima	S. henryi	P. auritum	D. granadensis
Mono	A/T	80	81	79	73	73	69	64	76	39	85	94.1	92	96.3	93.6	96.1	95.5	95	96.2	39	97.7
	C/G	5	7	3	5	3	4	3	3	2	2	5.9	8	3.7	6.4	3.9	4.5	5	3.8	2	2.3
Di	AG/CT	0	1	0	0	0	0	0	1	1	6	0	3.7	0	0	0	0	0	12.5	1	50
	AT/TA	20	26	17	18	14	17	8	7	8	6	100	96.3	100	100	100	100	100	87.5	8	50
Tri	AAC/GTT	1	1	0	0	0	0	0	1	0	0	11.1	14.3	0	0	0	0	0	0.1	0	0
	AAG/CTT	1	1	0	0	0	0	0	2	0	1	11.1	14.3	0	0	0	0	0	0.18	0	33.3
	AAT/ATT	7	5	6	7	12	4	3	8	2	2	77.8	71.4	100	100	100	100	100	0.72	2	66.7
Tetra	AAAC/GTTT	3	2	2	2	2	2	2	0	0	0	16.7	15.4	15.4	13.3	13.3	15.4	15.4	0	0	0
	AAAG/CTTT	1	0	1	1	2	1	1	0	0	2	5.6	0	7.7	6.7	13.3	7.7	7.7	0	0	22.2
	AAAT/ATTT	9	6	4	6	4	4	3	8	3	5	50	46.2	30.8	40	26.6	23.1	30.8	66.7	60	55.6
	AACT/AGTT	1	1	0	0	0	0	0	0	0	0	5.6	7.7	0	0	0	0	0	0	0	0
	AATC/ATTG	1	1	1	1	1	1	1	0	0	0	5.6	7.7	7.7	6.7	6.7	7.7	7.7	0	0	0
	AATG/ATTC	2	1	3	3	3	3	3	2	1	2	11.1	7.7	23.1	20	20	23.1	23.1	16.6	20	22.2
	ACAT/ATGT	1	1	0	0	0	0	0	0	0	0	5.6	7.7	0	0	0	0	0	0	0	0
	AATT/AATT	0	0	0	0	1	0	0	0	0	0	0	0	0	0	6.7	0	0	0	0	0
	AAGG/CCTT	0	0	0	0	0	0	1	0	0	0	0	0	0	0	0	7.7	0	0	0	0
	AGAT/ATCT	0	1	2	2	2	2	2	2	1	0	0	7.7	15.4	13.3	13.3	15.4	15.4	16.6	20	0
Penta	AAAAT/ATTTT	1	1	1	2	3	2	1	1	0	0	12.5	100	14.3	20	27.3	25	22.2	50	0	0
	AAATT/AATTT	3	0	0	1	1	0	0	0	0	0	37.5	0	0	10	9.1	0	0	0	0	0
	AATAT/ATATT	2	0	4	4	5	5	1	0	0	0	25	0	57.1	40	45.5	25	55.6	0	0	0
	AGCAT/ATGCT	2	0	0	0	0	0	0	0	0	0	25	0	0	0	0	0	0	0	0	0
	AAATG/ATTTC	0	0	1	1	1	1	1	0	0	0	0	0	14.3	10	9.1	25	11.1	0	0	0
	AAGAT/ATCTT	0	0	0	0	1	0	0	0	0	0	0	0	0	0	9.1	0	0	0	0	0
	ATATC/ATATG	0	0	1	2	0	1	1	0	0	0	0	0	14.3	20	0	25	11.1	0	0	0
	AATAC/ATTGT	0	0	0	0	0	0	0	1	0	0	0	0	0	0	0	0	0	50	0	0
	ACTAT/AGTAT	0	0	0	0	0	0	0	0	0	1	0	0	0	0	0	0	0	0	0	100
	AAAAG/CTTTT	0	0	0	0	0	0	0	1	0	0	0	0	0	0	0	0	0	100	0	0
Hexa	AAAATT/AATTTT	1	0	0	0	0	0	0	0	0	0	50	0	0	0	0	0	0	0	0	0
	AATTAT/AATTAT	1	0	0	0	0	0	0	0	0	0	50	0	0	0	0	0	0	0	0	0
	AAAATG/ATTTTC	0	0	0	1	0	0	0	0	0	0	0	0	0	100	0	0	0	0	0	0
	AAATAT/ATATTT	0	0	0	0	1	0	0	0	0	0	0	0	0	0	50	0	0	0	0	0
	AATATT/AATATT	0	0	0	0	1	0	0	0	0	0	0	0	0	0	50	0	0	0	0	0
	AAAAAT/ATTTTT	0	0	0	0	0	1	0	0	0	0	0	0	0	0	0	0	100	0	0	0
	ACCTAT/AGGTAT	0	1	0	0	0	0	0	0	0	0	0	100	0	0	0	0	0	0	0	0
	AAAAAG/CTTTTT	0	0	1	0	0	0	0	0	0	0	0	0	100	0	0	0	0	0	0	0
