# Supplementary material for: Complete Chloroplast Genomes and Comparative Analysis of Sequences Evolution among Seven Aristolochia (Aristolochiaceae) Medicinal Species
Source: Int J Mol Sci. 2019 Feb 28;20(5):1045. doi: 10.3390/ijms20051045 (PMC6429227; doi:10.3390/ijms20051045)
Supplement: Supplementary file 1 [file ijms-20-01045-s001.zip › Supplementary files/Table S6. Taxonomic and accession information for samples used in the study.xlsx]

## Sheet: T S6
Table S6. Taxonomic and accession information for samples used in the study.
Taxon	Order, Family	Genbank
Aristolochia kaempferi	Piperales, Aristolochiaceae	MK503928
Aristolochia kunmingensis	Piperales, Aristolochiaceae	MK503927
Aristolochia macrophylla	Piperales, Aristolochiaceae	MK503929
Aristolochia mollissima	Piperales, Aristolochiaceae	MK503933
Aristolochia moupinensis	Piperales, Aristolochiaceae	MK503930
Aristolochia tagala	Piperales, Aristolochiaceae	MK503931
Aristolochia tubiflora	Piperales, Aristolochiaceae	MK503932
Aristolochia contorta	Piperales, Aristolochiaceae	NC_036152.1
Aristolochia debilis	Piperales, Aristolochiaceae	NC_036153.1
Saruma henryi	Piperales, Aristolochiaceae	MG520100
Asarum canadense	Piperales, Aristolochiaceae	MG544845-MG544851
Asarum costatum	Piperales, Aristolochiaceae	AP018513.1
Asarum delavayi	Piperales, Aristolochiaceae	MG554426-MG554433
Asarum epigynum	Piperales, Aristolochiaceae	MG554441-MG554448
Asarum megacalyx	Piperales, Aristolochiaceae	MG554449-MG554458
Asarum minamitanianum	Piperales, Aristolochiaceae	AP018513.1
Asarum minux	Piperales, Aristolochiaceae	MG554421-MG554425
Asarum sakawanum	Piperales, Aristolochiaceae	AP017908.1
Asarum sieboldii	Piperales, Aristolochiaceae	MG554434-MG554440
Piper auritum	Piperales, Piperaceae	NC_034697.1
Piper cenocladum	Piperales, Piperaceae	NC_008457.1
Drimys granadensis	Canellales, Winteraceae	NC_008456.1
